# Supplementary material for: Systematic processing of ribosomal RNA gene amplicon sequencing data
Source: Gigascience. 2019 Dec 9;8(12):giz146. doi: 10.1093/gigascience/giz146 (PMC6901069; doi:10.1093/gigascience/giz146)
Supplement: giz146_Supplemental_Files [file giz146_supplemental_files.zip]

Archive with 5 entries (5 files):
- Additional file 1.pdf
- Additional file 2.7z
- Additional file 4.html
- additional_file_3.docx
- supplementary_tables.xlsx
