# Supplementary material for: Systematic processing of ribosomal RNA gene amplicon sequencing data
Source: Gigascience. 2019 Dec 9;8(12):giz146. doi: 10.1093/gigascience/giz146 (PMC6901069; doi:10.1093/gigascience/giz146)
Supplement: giz146_Supplemental_Files [file giz146_supplemental_files.zip › supplementary_tables.xlsx]

## Sheet: Table S1
Table S1: MiSeq V4 and PacBio even microbial mock community strains and their genome properties. Concentration values taken from the manufacturer. Microorganism Expected Normalized distribution (MEND) was computing following procedure described in Tremblay et al., 2015 (Front. Microbiol.).
#	Strain	NCBI ref seq	Genome size	number of 16S rRNA genes	782D-copies	782D-conc (pg/uL)	Ug	denom MEND 782D	782D-MEND (%)	Lineage
1	Acinetobacter baumannii, strain 5377	NC_009085.1	3976747	5	100000	82	0.205	2.57748e-07	5.28438	k__Bacteria;p__Proteobacteria;c__Gammaproteobacteria;o__Pseudomonadales;f__Moraxellaceae;g__Acinetobacter
2	Actinomyces odontolyticus, strain 1A.21	NZ_AAYI02000000	2393758	2	100000	100	0.25	2.08877e-07	4.28241	k__Bacteria;p__Actinobacteria;c__Actinobacteria;o__Actinomycetales;f__Actinomycetaceae;g__Actinomyces
3	Bacillus cereus, strain NRS 248	NC_003909	5224283	12	100000	45	0.1125	2.58409e-07	5.29792	k__Bacteria;p__Firmicutes;c__Bacilli;o__Bacillales;f__Bacillaceae;g__Bacillus;
4	Bacteroides vulgatus, strain ATCC 8482	NC_009614	5163189	7	100000	76	0.19	2.57593e-07	5.28119	k__Bacteria;p__Bacteroidetes;c__Bacteroidia;o__Bacteroidales;f__Bacteroidaceae;g__Bacteroides
5	Clostridium beijerinckii, strain NCIMB 8052	NC_009617	6000632	14	100000	44	0.11	2.5664e-07	5.26165	k__Bacteria;p__Firmicutes;c__Clostridia;o__Clostridiales;f__Clostridiaceae;g__Clostridium
6	Deinococcus radiodurans, strain R1 (smooth)	NC_001263, NC_001264	3060986	3	100000	100	0.25	2.45019e-07	5.02341	k__Bacteria;p__Deinococcus-Thermus;c__Deinococci;o__Deinococcales;Deinococcaceae;g__Deinococcus
7	Enterococcus faecalis, strain OG1RF	NC_017316	2739625	4	100000	70	0.175	2.55509e-07	5.23848	k__Bacteria;p__Firmicutes;c__Bacilli;o__Lactobacillales;f__Enterococcaceae;g__Enterococcus
8	Escherichia coli, strain K12, substrain MG1655	NC_000913	4641652	7	100000	68	0.17	2.56374e-07	5.25621	k__Bacteria;p__Proteobacteria;c__Gammaproteobacteria;o__Enterobacterales;f_Enterobacteriaceae;g__Escherichia
9	Helicobacter pylori, strain 26695	NC_000915	1667867	2	100000	86	0.215	2.57814e-07	5.28574	k__Bacteria;p__Proteobacteria;c__Epsilonproteobacteria;o__Campylobacterales;f__Helicobacteraceae;g__Helicobacter
10	Lactobacillus gasseri, strain 63 AM	NC_008530	1894360	6	100000	32	0.08	2.53384e-07	5.1949	k__Bacteria;p__Firmicutes;c__Bacilli;o__Lactobacillales;f__Lactobacillaceae;g__Lactobacillus
11	Listeria monocytogenes, strain EGDe	NC_003210	2944528	6	100000	50	0.125	2.5471e-07	5.22209	k__Bacteria;p__Firmicutes;c__Bacilli;o__Bacillales;f__Listeriaceae;g__Listeria
12	Neisseria meningitidis, strain MC58	NC_003112	2272360	4	100000	58	0.145	2.55241e-07	5.23298	k__Bacteria;p__Proteobacteria;c__Betaproteobacteria;o__Neisseriales;Neisseriaceae;g__Neisseria
13	Propionibacterium acnes, strain KPA171202	NC_006085	2560265	3	100000	88	0.22	2.57786e-07	5.28515	k__Bacteria;p__Actinobacteria;c__Actinobacteria;o__Propionibacteriales;f__Propionibacteriaceae;g__Propionibacterium
14	Pseudomonas aeruginosa, strain PAO1-LAC	NC_002516	6264404	4	100000	160	0.4	2.55411e-07	5.23647	k__Bacteria;p__Proteobacteria;c__Gammaproteobacteria;o__Pseudomonadales;f__Pseudomonadaceae;g__Pseudomonas
15	Rhodobacter sphaeroides, strain ATH 2.4.1	NC_007493, NC_007494	4131542	3	100000	140	0.35	2.54142e-07	5.21045	k__Bacteria;p__Proteobacteria;c__Alphaproteobacteria;o__Rhodobacterales;f__Rhodobacteraceae;g__Rhodobacter
16	Staphylococcus aureus, strain TCH1516	NC_010079	2872915	5	100000	59	0.1475	2.56708e-07	5.26305	k__Bacteria;p__Firmicutes;c__Bacilli;o__Bacillales;f__Staphylococcaceae;g__Staphylococcus
17	Staphylococcus epidermidis, FDA strain PCI 1200	NC_004461	2499279	5	100000	51	0.1275	2.55074e-07	5.22955	k__Bacteria;p__Firmicutes;c__Bacilli;o__Bacillales;f__Staphylococcaceae;g__Staphylococcus
18	Streptococcus agalactiae strain 2603 V/R	NC_004116	2160267	7	100000	32	0.08	2.59227e-07	5.3147	k__Bacteria;p__Firmicutes;c__Bacilli;o__Lactobacillales;f__Streptococcaceae;g__Streptococcus
19	Streptococcus mutans, strain UA159	NC_004350	2032925	5	100000	42	0.105	2.58249e-07	5.29464	k__Bacteria;p__Firmicutes;c__Bacilli;o__Lactobacillales;f__Streptococcaceae;g__Streptococcus
20	Streptococcus pneumoniae, strain TIGR4	NC_003028	2160842	1	100000	55	0.1375	6.36326e-08	1.3046	k__Bacteria;p__Firmicutes;c__Bacilli;o__Lactobacillales;f__Streptococcaceae;g__Streptococcus
								4.87755e-06	100

## Sheet: Table S2
Table S2: MiSeq V4 staggered microbial mock community strains and their genome properties. Taken from Tremblay et al., 2015 (Front. Microbiol.). MEND=Microorganism Expected Normalized distribution
#	Strain name	MEND (%)	Lineage
1	Clostridium_phytofermentans_ISDg	71.35	k__Bacteria;p__Firmicutes;c__Clostridia;o__Clostridiales;f__Clostridiaceae;g__Clostridium
2	Natrinema_pellirubrum_str.	10.02	k__Archaea;p__Euryarchaeota;c__Halobacteria;o__Halobacteriales;f__Halobacteriaceae;g__Natrinema
3	Pantoea_sp._AB-valens	4.24	k__Bacteria;p__Proteobacteria;c__Gammaproteobacteria;o__Enterobacteriales;f__Enterobacteriaceae;g__Pantoea
4	Rhodanobacter_sp._2APBS1	5.85	k__Bacteria;p__Proteobacteria;c__Gammaproteobacteria;o__Xanthomonadales;f__Xanthomonadaceae;g__Rhodanobacter
5	Natronobacterium_gregoryi_SP2	6.65	k__Archaea;p__Euryarchaeota;c__Halobacteria;o__Halobacteriales;f__Halobacteriaceae;g__Natronobacterium
6	Pseudoxanthomonas_suwonensis_11-1	1.45	k__Bacteria;p__Proteobacteria;c__Gammaproteobacteria;o__Xanthomonadales;f__Xanthomonadaceae;g__Pseudoxanthomonas
7	Mycobacterium_smegmatisJS623	0.23	k__Bacteria;p__Actinobacteria;c__Actinobacteria;o__Actinomycetales;f__Mycobacteriaceae;g__Mycobacterium
8	Halobacterium_sp._str_DL1	0.17	k__Archaea;p__Euryarchaeota;c__Halobacteria;o__Halobacteriales;f__Halobacteriaceae;g__Halobacterium
9	Paenibacillus_lactis_154	0.04	k__Bacteria;p__Firmicutes;c__Bacilli;o__Bacillales;f__Paenibacillaceae;g__Paenibacillus;
	Total	100

## Sheet: Table S3
Table S3. Mantel r statistics comparing distance matrices of each ASVs/OTUs generation method for each project. Each r statistic had a p value < 0.001.
	Mock - Weighted UniFrac	Mock - Bray-Curtis
Deblur vs DNACLUST	0.984	0.864
Deblur vs VSEARCH	0.999	0.58
Deblur vs DADA2	0.999	0.999
DNACLUST VS VSEARCH	0.983	0.724
DNACLUST VS DADA2	0.986	0.865
VSEARCH vs DADA2	0.999	0.58
Deblur vs QIIME2-DADA2*	NA	NA
Deblur vs QIIME2-Deblur	1	0.867
Deblur vs QIIME2-VSEARCH	0.96	0.927
DNACLUST vs QIIME2-DADA2*	0.175	NA
DNACLUST vs QIIME2-Deblur	0.901	0.73
DNACLUST vs QIIME2-VSEARCH	0.989	0.988
VSEARCH vs QIIME2-DADA2*	0.248	NA
VSEARCH vs QIIME2-Deblur	0.876	0.708
VSEARCH vs QIIME2-VSEARCH	0.976	0.993
DADA2 vs QIIME2-DADA2*	0.55	NA
DADA2 vs QIIME2-Deblur	0.671	0.714
DADA2 vs QIIME2-VSEARCH	0.852	0.991
QIIME2-DADA2 vs QIIME2-Deblur*	0.997	NA
QIIME2-DADA2 vs QIIME2-VSEARCH*	0.996	NA
QIIME2-Deblur vs QIIME2-VSEARCH	0.998	0.74
QIIME2-DADA2's Bray-Curtis dissimilarity matrix was populated with values of 1 for all pairwise comparisons.

## Sheet: Table S4
Table S4. Staircase pattern observed for six samples selected from the AAD ASV table.
#ASV ID	79v4.B	20v2.A	182v2.B	40v2.B	17v5.A	72v5.B	taxonomy
1121	486	0	0	0	0	0	k__Bacteria;p__Actinobacteria;c__Coriobacteriia;o__Coriobacteriales;f__Coriobacteriaceae;g__uncultured-Coriobacteriaceae;
1122	398	264	0	0	0	0	k__Bacteria;p__Bacteroidetes;c__Bacteroidia;o__Bacteroidales;f__Prevotellaceae;g__Prevotella-1;
1123	119	0	0	0	0	0	k__Bacteria;p__Actinobacteria;c__Actinobacteria;o__Corynebacteriales;f__Corynebacteriaceae;g__Corynebacterium;
1124	105	0	0	0	0	0	k__Bacteria;p__Firmicutes;c__Clostridia;o__Clostridiales;f__Ruminococcaceae;g__Ruminococcus-1;
1125	23	0	0	0	0	0	k__Bacteria;p__Bacteroidetes;c__Bacteroidia;o__Bacteroidales;f__Prevotellaceae;g__Prevotella-9;
1126	12	0	0	0	0	0	k__Bacteria;p__Firmicutes;c__Clostridia;o__Clostridiales;f__Lachnospiraceae;g__[Ruminococcus]-torques-group;
1127	7	0	0	1	0	0	k__Bacteria;p__Cyanobacteria;c__Melainabacteria;o__Gastranaerophilales;f__GastranaerophilalesOR;g__GastranaerophilalesOR;
1128	5	0	0	0	0	0	k__Bacteria;p__Bacteroidetes;c__Bacteroidia;o__Bacteroidales;f__Bacteroidaceae;g__Bacteroides;
1129	4	0	0	0	0	0	k__Bacteria;p__Firmicutes;c__Clostridia;o__Clostridiales;f__Ruminococcaceae;g__Ruminococcus2;
1130	3	0	0	0	0	0	k__Bacteria;p__Firmicutes;c__Clostridia;o__Clostridiales;f__Lachnospiraceae;g__Anaerostipes;
1131	2	0	0	0	0	0	k__Bacteria;p__Firmicutes;c__Clostridia;o__Clostridiales;f__Lachnospiraceae;g__[Ruminococcus]-gnavus-group;
1132	1	0	0	0	0	0	k__Bacteria;p__Firmicutes;c__Clostridia;o__Clostridiales;f__Ruminococcaceae;g__Ruminococcaceae-UCG-014;
1133	1	0	0	0	0	0	k__Bacteria;p__Actinobacteria;c__Coriobacteriia;o__Coriobacteriales;f__Coriobacteriaceae;g__Eggerthella;
1134	0	1495	0	0	0	0	k__Bacteria;p__Bacteroidetes;c__Bacteroidia;o__Bacteroidales;f__Prevotellaceae;g__Alloprevotella;
1135	0	1205	0	0	0	0	k__Bacteria;p__Bacteroidetes;c__Bacteroidia;o__Bacteroidales;f__Prevotellaceae;g__Prevotella-9;
1136	0	482	0	0	0	0	k__Bacteria;p__Firmicutes;c__Clostridia;o__Clostridiales;f__Clostridiaceae-1;g__Sarcina;
1137	0	421	0	0	0	0	k__Bacteria;p__Bacteroidetes;c__Bacteroidia;o__Bacteroidales;f__Prevotellaceae;g__Prevotella-2;
1138	0	358	0	0	0	0	k__Bacteria;p__Bacteroidetes;c__Bacteroidia;o__Bacteroidales;f__Prevotellaceae;g__Prevotella-2;
1139	0	137	0	0	0	0	k__Bacteria;p__Firmicutes;c__Clostridia;o__Clostridiales;f__Lachnospiraceae;g__Lachnospiraceae-NK3A20-group;
1140	0	95	0	0	0	0	k__Bacteria;p__Firmicutes;c__Clostridia;o__Clostridiales;f__Ruminococcaceae;g__Ruminiclostridium-5;
1141	0	43	0	0	0	0	k__Bacteria;p__Firmicutes;c__Clostridia;o__Clostridiales;f__Ruminococcaceae;g__Ruminococcus-1;
1142	0	40	0	0	0	0	k__Bacteria;p__Firmicutes;c__Clostridia;o__Clostridiales;f__Lachnospiraceae;g__Roseburia;
1143	0	37	0	0	0	0	k__Bacteria;p__Bacteroidetes;c__Bacteroidia;o__Bacteroidales;f__Prevotellaceae;g__Prevotella-7;
1144	0	33	0	0	0	0	k__Bacteria;p__Tenericutes;c__Mollicutes;o__Mollicutes-RF9;f__Mollicutes-RF9OR;g__Mollicutes-RF9OR;
1145	0	10	0	0	0	0	k__Bacteria;p__Firmicutes;c__Clostridia;o__Clostridiales;f__Lachnospiraceae;g__Lachnospiraceae-UCG-001;
1146	0	10	0	0	0	0	k__Bacteria;p__Firmicutes;c__Clostridia;o__Clostridiales;f__Ruminococcaceae;g__Ruminococcaceae-UCG-014;
1147	0	10	0	0	0	0	k__Bacteria;p__Bacteroidetes;c__Bacteroidia;o__Bacteroidales;f__Prevotellaceae;g__Prevotella-2;
1148	0	9	0	0	33	0	k__Bacteria;p__Firmicutes;c__Clostridia;o__Clostridiales;f__Lachnospiraceae;g__Shuttleworthia;
1149	0	8	0	0	0	0	k__Bacteria;p__Actinobacteria;c__Coriobacteriia;o__Coriobacteriales;f__Coriobacteriaceae;g__CoriobacteriaceaeFA;
1150	0	5	0	0	0	0	k__Bacteria;p__Firmicutes;c__Clostridia;o__Clostridiales;f__Ruminococcaceae;g__Ruminiclostridium-5;
1151	0	4	0	0	0	0	k__Bacteria;p__Firmicutes;c__Clostridia;o__Clostridiales;f__Ruminococcaceae;g__Ruminiclostridium-9;
1152	0	3	0	0	0	0	k__Bacteria;p__Actinobacteria;c__Coriobacteriia;o__Coriobacteriales;f__Coriobacteriaceae;g__Senegalimassilia;
1153	0	3	0	0	0	0	k__Bacteria;p__Firmicutes;c__Clostridia;o__Clostridiales;f__Ruminococcaceae;g__Anaerotruncus;
1154	0	2	0	0	0	0	k__Bacteria;p__Firmicutes;c__Clostridia;o__Clostridiales;f__Ruminococcaceae;g__Ruminiclostridium-5;
1155	0	1	0	0	0	0	k__Bacteria;p__Firmicutes;c__Clostridia;o__Clostridiales;f__Christensenellaceae;g__uncultured-Christensenellaceae;
1156	0	1	0	0	0	0	k__Bacteria;p__Firmicutes;c__Clostridia;o__Clostridiales;f__Christensenellaceae;
1157	0	1	0	0	0	0	k__Bacteria;p__Bacteroidetes;c__Bacteroidia;o__Bacteroidales;f__Bacteroidaceae;g__Bacteroides;
1158	0	1	0	0	0	0	k__Bacteria;p__Firmicutes;c__Clostridia;o__Clostridiales;f__Ruminococcaceae;g__Ruminococcaceae-UCG-014;
1159	0	1	0	0	0	0	k__Bacteria;p__Bacteroidetes;c__Bacteroidia;o__Bacteroidales;f__Porphyromonadaceae;g__Butyricimonas;
1160	0	0	251	0	0	0	k__Bacteria;p__Firmicutes;c__Clostridia;o__Clostridiales;f__Ruminococcaceae;g__[Eubacterium]-coprostanoligenes-group;
1161	0	0	0	4	0	0	k__Bacteria;p__Firmicutes;c__Bacilli;o__Lactobacillales;f__Lactobacillaceae;g__Lactobacillus;
1162	0	0	0	3	4	0	k__Bacteria;p__Firmicutes;c__Clostridia;o__Clostridiales;f__Ruminococcaceae;g__Anaerotruncus;
1163	0	0	0	2	0	0	k__Bacteria;p__Firmicutes;c__Clostridia;o__Clostridiales;f__Christensenellaceae;g__uncultured-Christensenellaceae;
1164	0	0	0	1	0	0	k__Bacteria;p__Firmicutes;c__Clostridia;o__Clostridiales;f__Clostridiaceae-2;g__uncultured-Clostridiaceae-2;
1165	0	0	0	0	151	0	k__Bacteria;p__Firmicutes;c__Clostridia;o__Clostridiales;f__Lachnospiraceae;g__Roseburia;
1166	0	0	0	0	87	0	k__Bacteria;p__Firmicutes;c__Clostridia;o__Clostridiales;f__Ruminococcaceae;g__Faecalibacterium;
1168	0	0	0	0	72	0	k__Bacteria;p__Firmicutes;c__Clostridia;o__Clostridiales;f__Ruminococcaceae;g__Ruminococcus-2;
1169	0	0	0	0	47	0	k__Bacteria;p__Firmicutes;c__Clostridia;o__Clostridiales;f__Lachnospiraceae;
1170	0	0	0	0	26	0	k__Bacteria;p__Firmicutes;c__Clostridia;o__Clostridiales;f__Ruminococcaceae;g__Ruminococcaceae-NK4A214-group;
1171	0	0	0	0	20	0	k__Bacteria;p__Bacteroidetes;c__Bacteroidia;o__Bacteroidales;f__Bacteroidaceae;g__Bacteroides;
1172	0	0	0	0	16	0	k__Bacteria;p__Tenericutes;c__Mollicutes;o__NB1-n;f__NB1-nOR;g__NB1-nOR;
1173	0	0	0	0	13	0	k__Bacteria;p__Firmicutes;c__Clostridia;o__Clostridiales;f__Ruminococcaceae;g__Oscillospira;
1174	0	0	0	0	12	0	k__Bacteria;p__Firmicutes;c__Clostridia;o__Clostridiales;f__Christensenellaceae;g__Christensenellaceae-R-7-group;
